# Supplementary material for: Influence of Phthalates on in vitro Innate and Adaptive Immune Responses
Source: PLoS One. 2015 Jun 25;10(6):e0131168. doi: 10.1371/journal.pone.0131168 (PMC4482536; doi:10.1371/journal.pone.0131168)
Supplement: S1 Table — For some cytokines, log-10 transformed data were used in the statistical analysis, thus the estimated differences are relative, i.e. ratios. For example: The mean IL-6 secretion influenced by DEP 0.1 μM was estimated 20% higher than the mean IL-6 secretion in the control group, and lies with 95% certainty between 21% below and 48% above the mean of the control group. Red coloured numbers: p<0.05. CI: confidence interval. †estimated difference given as a ratio. (XLSX) [file pone.0131168.s001.xlsx]

## Sheet: LPS-stimulated MNC (f1-7)
2 WAY ANOVA				POST-HOC ANALYSIS (TUKEY)
Cytokine	Phthalate	p-value	Transformed data used	Groups compared	p-value Tukey	Estimated ratio† or difference (95% CI)
IL-1 beta	DEP	0.24	log10	-
	DnBP	0.27	no	-
	MnBP	0.11	no	-
IL-6	DEP	0.0008	log10	0.1 µM to control	0.09	1.20 (0.79; 1.48)†
				100 µM to control	0.0006	1.51 (1.22; 1.87)†
				100 µM to 0.1 µM	0.03	1.26 (1.02; 1.56)†
	DnBP	0.007	log10	0.1 µM to control	0.66	1.07 (0.87; 1.32)†
				100 µM to control	0.007	1.34 (1.09; 1.65)†
				100 µM to 0.1 µM	0.03	1.25 (1.02; 1.54)†
	MnBP	0.004	no	0.1 µM to control	0.62	350 (-624; 1324)
				100 µM to control	0.004	1471 (497; 2445)
				100 µM to 0.1 µM	0.02	1122 (148; 2096)
CXCL8	DEP	<0.0001	no	0.1 µM to control	0.03	13272 (1458; 25086)
				100 µM to control	<0.0001	34880 (23066; 46694)
				100 µM to 0.1 µM	0.001	21608 (33422; 9794)
	DnBP	0.008	no	0.1 µM to control	0.63	4043 (-7478; 15563)
				100 µM to control	0.008	16067 (4547; 27588)
				100 µM to 0.1 µM	0.04	12025 (105; 23545)
	MnBP	0.0005	log10	0.1 µM to control	0.53	1.05 (0.93; 1.18)†
				100 µM to control	0.0005	1.26 (1.12; 1.41)†
				100 µM to 0.1 µM	0.004	1.20 (1.07; 1.35)†
IL-10	DEP	0.0004	log10	0.1 µM to control	0.09	1.23 (0.97; 1.56)†
				100 µM to control	0.0003	1.66 (1.31; 2.11)†
				100 µM to 0.1 µM	0.02	1.35 (1.06; 1.71)†
	DnBP	<0.0001	log10	0.1 µM to control	0.33	1.15 (0.90; 1.47)†
				100 µM to control	<.0001	1.85 (1.45; 2.37)†
				100 µM to 0.1 µM	0.0006	1.61 (1.26; 2.07)†
	MnBP	0.0006	log10	0.1 µM to control	0.64	1.04 (0.93; 1.16)†
				100 µM to control	0.0007	1.24 (1.11; 1.38)†
				100 µM to 0.1 µM	0.003	1.19 (1.07; 1.33)†
TNF-α	DEP	<0.0001	log10	0.1 µM to control	0.26	1.22 (0.88; 1.69)†
				100 µM to control	<0.0001	0.39 (0.28; 0.54)†
				100 µM to 0.1 µM	<0.0001	0.32 (0.23; 0.44)†
	DnBP	0.001	log10	0.1 µM to control	0.70	1.09 (0.82; 1.46)†
				100 µM to control	0.006	0.65 (0.49; 0.88)†
				100 µM to 0.1 µM	0.001	0.60 (0.45; 0.80)†
	MnBP	0.02	log10	0.1 µM to control	0.86	1.03 (0.87; 1.23)†
				100 µM to control	0.02	1.22 (1.03; 1.45)†
				100 µM to 0.1 µM	0.06	1.18 (0.99; 1.40)†
