# Supplementary material for: Influence of Phthalates on in vitro Innate and Adaptive Immune Responses
Source: PLoS One. 2015 Jun 25;10(6):e0131168. doi: 10.1371/journal.pone.0131168 (PMC4482536; doi:10.1371/journal.pone.0131168)
Supplement: S2 Table — For some cytokines, log-10 transformed data were used in the statistical analysis, thus the estimated differences are relative, i.e. ratios. Red coloured numbers: p<0.05. CI: confidence interval. †estimated difference given as a ratio. (XLSX) [file pone.0131168.s002.xlsx]

## Sheet: PHA-P-stimulated MNC
2 WAY ANOVA
Cytokine	Phthalate	p-value	Transformed data used	Groups compared	p-value Tukey	Estimated ratio† or difference (95% CI)
IL-2	DEP	<0.0001	log10	0.1 µM to control	0.98	1.02 (0.78;1.34)†
				100 µM to control	<0.0001	0.28 (0.22;0.27)†
				100 µM to 0.1 µM	<0.0001	0.28 (0.21;0.36)†
	DBP	0.03	log10	0.1 µM to control	1.00	0.97 (0.41;2.31)†
				100 µM to control	<0.0001	0.05 (0.02; 0.11)†
				100 µM to 0.1 µM	<0.0001	0.05 (0.02;0.11)†
	MBP	0.03	log10	0.1 µM to control	0.84	1.02 (0.92;1.13)†
				100 µM to control	0.09	0.92 (0.83;1.01)†
				0.1 µM to 100 µM	0.04	1.12 (1.01;1.24)†
IL-4	DEP	0.0001	log10	0.1 µM to control	0.68	0.91 (0.66;1.24)†
				100 µM to control	0.0002	0.47 (0.34;0.64)†
				0.1 µM to 100 µM	0.0005	1.94 (1.42;2.66)†
	DBP	0.002	no	0.1 µM to control	0.78	-12.28 (-61.71;37.16)
				100 µM to control	0.003	-80.98 (-130.43;-31.54)
				0.1 µM to 100 µM	0.009	68.70 (19.26;118.14)
	MBP	0.12	log10
IL-6	DEP	0.30	log10	-
	DBP	0.29	log10	-
	MBP	0.001	log10	0.1 µM to control	0.78	1.03 (0.91; 1.18)†
				100 µM to control	0.001	1.27 (1.12; 1.45)†
				100 µM to 0.1 µM	0.004	0.81 (0.71;0.93)†
IL-10	DEP	0.08	no	-
	DBP	0.29	no	-
	MBP	0.94	log10	-
TNF-α	DEP	<0.0001	log10	0.1 µM to control	0.99	1.02 (0.70;1.51)†
				100 µM to control	<0.0001	0.14 (0.09;0.21)†
				100 µM to 0.1 µM	<0.0001	0.14 (0.09;0.20)†
	DBP	0.005	no	0.1 µM to control	0.80	-263.80 (-1395.55;867.95)
				100 µM to control	0.006	-1664.96 (-2796.70;-533.21)
				0.1 µM to 100 µM	0.02	1401.16 (296.41;2532.90)
	MBP	0.58	log10	-
IFN-γ	DEP	<0.0001	log10	0.1 µM to control	0.83	1.06 (0.80;1.40)†
				100 µM to control	<0.0001	0.16 (0.12;0.22)†
				100 µM to 0.1 µM	<0.0001	0.15 (0.12;0.20)†
	DBP	<0.0001	log10	0.1 µM to control	0.98	1.02 (0.74;1.42)†
				100 µM to control	<0.0001	0.03 (0.02;0.05)†
				100 µM to 0.1 µM	<0.0001	0.03 (0.02; 0.04)†
	MBP	0.23	log10	-
